# Supplementary material for: Personality change through a digital-coaching intervention: Using measurement invariance testing to distinguish between trait domain, facet, and nuance change
Source: Eur J Pers. 2022 Dec 14;38(2):141–57. doi: 10.1177/08902070221145088 (PMC13021088; doi:10.1177/08902070221145088)
Supplement: Supplemental Material - Personality change through a digital-coaching intervention: Using measurement invariance testing to distinguish between trait domain, facet and nuance change [file sj-xlsx-1-erp-10.1177_08902070221145088.xlsx]

## Sheet: metric overview vio1 grp2 21102
	Factor loadings										ΔCFI < -.002									ΔCFI < -.010									ΔRMSEA > .01									ΔRMSEA > .015									ΔSRMR > .01
	Pre-test			Post-test			Follow-up				N (change goal group)									N (change goal group)									N (change goal group)									N (change goal group)									N (change goal group)
	Facet 1	Facet 2	Facet 3	Facet 1	Facet 2	Facet 3	Facet 1	Facet 2	Facet 3		25	50	75	100	125	150	175	200		25	50	75	100	125	150	175	200		25	50	75	100	125	150	175	200		25	50	75	100	125	150	175	200		25	50	75
No change	1	1	1	1	1	1	1	1	1		0.34	0.18	0.16	0.17	0.11	0.11	0.12	0.14		0.04	0	0	0.01	0.01	0	0	0		0.23	0.16	0.14	0.12	0.11	0.06	0.06	0.11		0.17	0.06	0.1	0.11	0.06	0.05	0.05	0.09		0.55	0.65	0.66
One FC one time	1	1	1	1	0.8	1	1	1	1		0.31	0.32	0.26	0.33	0.23	0.26	0.29	0.3		0.02	0.03	0.05	0.01	0.01	0	0.02	0		0.17	0.27	0.21	0.35	0.22	0.28	0.28	0.24		0.14	0.17	0.15	0.21	0.16	0.23	0.2	0.16		0.58	0.73	0.77
	1	1	1	1	0.6	1	1	1	1		0.42	0.45	0.58	0.68	0.64	0.78	0.85	0.87		0.05	0.05	0.1	0.17	0.23	0.2	0.26	0.23		0.34	0.38	0.57	0.63	0.6	0.72	0.79	0.79		0.28	0.3	0.49	0.54	0.53	0.64	0.73	0.62		0.59	0.71	0.91
	1	1	1	1	0.4	1	1	1	1		0.48	0.67	0.83	0.89	0.91	0.97	0.96	0.99		0.12	0.22	0.3	0.5	0.61	0.71	0.68	0.82		0.38	0.59	0.72	0.87	0.91	0.96	0.95	0.98		0.28	0.52	0.62	0.8	0.87	0.92	0.92	0.96		0.69	0.84	0.97
	1	1	1	1	0.2	1	1	1	1		0.77	0.89	0.95	0.97	0.99	1	1	1		0.27	0.5	0.71	0.8	0.91	0.99	0.99	1		0.71	0.81	0.94	0.97	0.99	1	1	1		0.59	0.72	0.88	0.96	0.96	1	1	1		0.78	0.97	0.99
Two FC one time	1	1	1	1	0.8	0.8	1	1	1		0.5	0.3	0.2	0.2	0.24	0.27	0.25	0.32		0.09	0.06	0.02	0.01	0.03	0	0	0.01		0.38	0.26	0.18	0.23	0.2	0.29	0.36	0.3		0.3	0.2	0.13	0.16	0.15	0.17	0.25	0.22		0.65	0.71	0.68
	1	1	1	1	0.6	0.6	1	1	1		0.48	0.32	0.46	0.54	0.6	0.68	0.75	0.83		0.1	0.1	0.09	0.1	0.13	0.16	0.15	0.19		0.3	0.26	0.45	0.54	0.53	0.54	0.67	0.78		0.27	0.2	0.35	0.41	0.41	0.48	0.58	0.7		0.59	0.71	0.77
	1	1	1	1	0.4	0.4	1	1	1		0.46	0.67	0.73	0.76	0.88	0.96	0.97	0.96		0.12	0.23	0.31	0.33	0.54	0.67	0.68	0.7		0.42	0.61	0.69	0.68	0.88	0.95	0.91	0.96		0.37	0.51	0.57	0.63	0.78	0.88	0.84	0.91		0.69	0.79	0.93
	1	1	1	1	0.2	0.2	1	1	1		0.65	0.67	0.89	0.99	0.96	1	1	1		0.17	0.25	0.47	0.71	0.81	0.9	0.95	0.97		0.58	0.65	0.82	0.95	0.97	1	1	1		0.47	0.55	0.75	0.91	0.95	0.98	0.99	0.99		0.69	0.87	0.94
One FC two times	1	1	1	1	0.8	1	1	0.8	1		0.41	0.22	0.26	0.29	0.31	0.35	0.36	0.32		0.05	0.01	0.02	0	0.06	0.02	0.01	0.03		0.31	0.14	0.25	0.23	0.23	0.28	0.29	0.29		0.23	0.08	0.16	0.18	0.14	0.21	0.17	0.2		0.59	0.7	0.74
	1	1	1	1	0.6	1	1	0.6	1		0.5	0.54	0.53	0.59	0.67	0.81	0.8	0.89		0.12	0.11	0.11	0.16	0.21	0.29	0.29	0.28		0.38	0.46	0.45	0.54	0.62	0.74	0.71	0.81		0.28	0.37	0.37	0.46	0.54	0.64	0.62	0.72		0.67	0.82	0.88
	1	1	1	1	0.4	1	1	0.4	1		0.63	0.71	0.93	0.96	0.96	1	0.99	0.99		0.17	0.28	0.55	0.52	0.74	0.8	0.89	0.91		0.53	0.68	0.85	0.92	0.95	0.99	0.99	0.99		0.44	0.63	0.79	0.84	0.92	0.96	0.98	0.98		0.78	0.93	0.99
	1	1	1	1	0.2	1	1	0.2	1		0.87	0.93	0.97	0.99	0.98	1	1	1		0.41	0.68	0.71	0.88	0.96	0.99	1	1		0.73	0.91	0.97	0.99	1	1	1	1		0.66	0.88	0.95	0.97	0.99	1	1	1		0.8	0.97	1
One FC one time & one FC two times	1	1	1	1	0.8	0.8	1	0.8	1		0.43	0.29	0.26	0.31	0.28	0.39	0.41	0.3		0.08	0.03	0.02	0.03	0.03	0.04	0.01	0.02		0.25	0.25	0.26	0.25	0.26	0.41	0.39	0.29		0.22	0.18	0.2	0.21	0.19	0.28	0.29	0.22		0.52	0.65	0.77
	1	1	1	1	0.6	0.6	1	0.6	1		0.45	0.48	0.65	0.71	0.77	0.89	0.89	0.92		0.12	0.08	0.24	0.16	0.27	0.4	0.44	0.55		0.35	0.42	0.58	0.64	0.76	0.81	0.9	0.89		0.31	0.34	0.45	0.49	0.62	0.73	0.8	0.8		0.57	0.78	0.87
	1	1	1	1	0.4	0.4	1	0.4	1		0.8	0.8	0.88	0.94	0.96	0.98	1	1		0.3	0.38	0.55	0.65	0.74	0.85	0.94	0.93		0.69	0.69	0.82	0.94	0.95	0.96	1	1		0.6	0.63	0.74	0.86	0.91	0.94	1	0.98		0.64	0.87	0.95
	1	1	1	1	0.2	0.2	1	0.2	1		0.75	0.9	0.97	0.97	1	1	1	1		0.41	0.55	0.85	0.94	0.93	1	1	1		0.72	0.85	0.94	0.99	1	1	1	1		0.63	0.81	0.91	0.97	0.99	0.99	1	1		0.78	0.86	0.98
Two FC two times	1	1	1	1	0.8	0.8	1	0.8	0.8		0.3	0.26	0.29	0.32	0.25	0.38	0.3	0.33		0.03	0.01	0	0.01	0.01	0.01	0.01	0.01		0.16	0.15	0.26	0.2	0.28	0.3	0.27	0.29		0.12	0.13	0.19	0.14	0.22	0.26	0.19	0.25		0.55	0.59	0.71
	1	1	1	1	0.6	0.6	1	0.6	0.6		0.39	0.44	0.44	0.55	0.62	0.72	0.74	0.72		0.11	0.09	0.04	0.13	0.15	0.17	0.2	0.17		0.33	0.32	0.45	0.52	0.54	0.7	0.65	0.67		0.29	0.23	0.35	0.42	0.45	0.57	0.53	0.6		0.71	0.75	0.89
	1	1	1	1	0.4	0.4	1	0.4	0.4		0.59	0.64	0.71	0.83	0.8	0.93	0.96	0.96		0.16	0.16	0.2	0.37	0.41	0.52	0.74	0.69		0.53	0.57	0.59	0.74	0.77	0.87	0.93	0.92		0.41	0.51	0.46	0.66	0.67	0.81	0.88	0.86		0.62	0.79	0.91
	1	1	1	1	0.2	0.2	1	0.2	0.2		0.67	0.75	0.77	0.94	0.94	1	1	1		0.24	0.31	0.36	0.61	0.68	0.8	0.89	0.9		0.59	0.69	0.69	0.89	0.9	0.97	0.99	0.99		0.47	0.58	0.65	0.88	0.86	0.95	0.98	0.97		0.74	0.86	0.91
											% false alarm		0.17							% false alarm		0.01							% false alarm		0.12							% false alarm		0.09							% false alarm		0.64
											% correct detection		0.68							% correct detection		0.37							% correct detection		0.64							% correct detection		0.57							% correct detection		0.88
[truncated: 37 more columns]
