# Supplementary material for: Personality change through a digital-coaching intervention: Using measurement invariance testing to distinguish between trait domain, facet, and nuance change
Source: Eur J Pers. 2022 Dec 14;38(2):141–57. doi: 10.1177/08902070221145088 (PMC13021088; doi:10.1177/08902070221145088)
Supplement: Supplemental Material - Personality change through a digital-coaching intervention: Using measurement invariance testing to distinguish between trait domain, facet and nuance change [file sj-xlsx-2-erp-10.1177_08902070221145088.xlsx]

## Sheet: CFI 1 group
	Simulated indicator (facet) mean deviations										ΔCFI < -.002									ΔCFI < -.010									ΔRMSEA > .010									ΔRMSEA > .015									ΔSRMR > .015
	Pre-test			Post-test			Follow-up				N									N									N									N									N
	Facet 1	Facet 2	Facet 3	Facet 1	Facet 2	Facet 3	Facet 1	Facet 2	Facet 3		25	50	75	100	125	150	175	200		25	50	75	100	125	150	175	200		25	50	75	100	125	150	175	200		25	50	75	100	125	150	175	200		25	50	75
No change	0	0	0	0	0	0	0	0	0		0.09	0.04	0.04	0.03	0	0.01	0.01	0		0	0	0	0	0	0	0	0		0.04	0	0.02	0.02	0	0	0.01	0		0.02	0	0.02	0.01	0	0	0	0		0	0	0
Unstable TD change	0	0	0	0.1	0.1	0.1	0	0	0		0.04	0.04	0.06	0	0.03	0.01	0.01	0		0	0	0	0	0	0	0	0		0.02	0.02	0.02	0.01	0	0.02	0	0.01		0	0.01	0	0	0	0	0	0		0	0	0
	0	0	0	0.2	0.2	0.2	0	0	0		0.05	0.04	0.01	0	0.04	0.05	0	0		0	0	0	0	0	0	0	0		0.02	0.03	0.02	0	0.01	0.01	0.02	0		0	0.01	0.02	0	0.01	0	0	0		0	0	0
	0	0	0	0.3	0.3	0.3	0	0	0		0.05	0.03	0.04	0.03	0.02	0.03	0.03	0.01		0	0	0	0	0	0	0	0		0.03	0.03	0	0.04	0	0.02	0.01	0.01		0.01	0.01	0	0.01	0	0	0.01	0.01		0	0	0
	0	0	0	0.4	0.4	0.4	0	0	0		0.06	0.03	0	0.01	0.01	0.01	0.05	0.03		0	0	0	0	0	0	0	0		0.01	0.01	0.02	0.01	0.01	0	0.03	0.01		0	0	0.02	0.01	0	0	0.02	0		0.01	0.02	0
	0	0	0	0.5	0.5	0.5	0	0	0		0.11	0.04	0.07	0.05	0.01	0.01	0.01	0.01		0	0	0	0	0	0	0	0		0.04	0.02	0.03	0.01	0.01	0.03	0.03	0		0.03	0.02	0.02	0	0	0.01	0.01	0		0.02	0	0.04
Stable TD change	0	0	0	0.1	0.1	0.1	0.1	0.1	0.1		0.04	0.05	0.01	0.01	0.01	0.02	0	0.01		0	0	0	0	0	0	0	0		0.02	0.02	0	0	0.02	0.01	0.01	0.01		0	0.02	0	0	0.01	0	0	0		0	0	0
	0	0	0	0.2	0.2	0.2	0.2	0.2	0.2		0.07	0.04	0.03	0.01	0.03	0.04	0.02	0.02		0	0	0	0	0	0	0	0		0	0.02	0	0.03	0.01	0.02	0	0		0	0.01	0	0.01	0	0.02	0	0		0	0.01	0
	0	0	0	0.3	0.3	0.3	0.3	0.3	0.3		0.01	0.05	0.01	0.02	0.03	0.03	0	0.01		0	0	0	0	0	0	0	0		0.01	0.02	0.01	0	0.01	0.02	0	0.02		0	0	0.01	0	0	0.02	0	0.01		0	0	0.01
	0	0	0	0.4	0.4	0.4	0.4	0.4	0.4		0.05	0.03	0.05	0.06	0.01	0.01	0.01	0.02		0	0	0	0	0	0	0	0		0.01	0.01	0.02	0	0	0.01	0	0		0	0	0.01	0	0	0.01	0	0		0	0.01	0.03
	0	0	0	0.5	0.5	0.5	0.5	0.5	0.5		0.05	0.06	0.04	0.02	0.02	0.05	0.01	0.04		0	0	0	0	0	0	0	0		0	0	0.02	0.02	0.02	0.01	0	0.04		0	0	0	0.01	0	0	0	0.02		0.01	0	0.01
One FC one time	0	0	0	0	0	0.1	0	0	0		0.06	0.1	0.08	0.05	0.17	0.2	0.23	0.16		0	0	0	0	0	0	0	0		0.01	0.06	0.06	0.03	0.07	0.09	0.09	0.04		0.01	0.05	0.03	0.01	0.03	0.03	0.01	0.02		0	0	0
	0	0	0	0	0	0.2	0	0	0		0.2	0.31	0.38	0.67	0.66	0.82	0.78	0.84		0	0	0	0	0	0	0	0.04		0.06	0.15	0.2	0.47	0.41	0.44	0.54	0.6		0.02	0.08	0.08	0.25	0.23	0.24	0.27	0.29		0	0	0
	0	0	0	0	0	0.3	0	0	0		0.37	0.7	0.87	0.98	0.98	0.99	0.99	1		0	0.01	0.03	0.12	0.16	0.31	0.33	0.44		0.13	0.44	0.59	0.84	0.83	0.91	0.94	0.99		0.08	0.21	0.36	0.56	0.6	0.74	0.79	0.89		0	0	0
	0	0	0	0	0	0.4	0	0	0		0.61	0.93	0.98	1	1	1	1	1		0	0.05	0.36	0.57	0.73	0.84	0.93	0.98		0.36	0.79	0.89	0.97	1	1	1	1		0.22	0.54	0.74	0.85	0.96	1	1	0.99		0	0	0
	0	0	0	0	0	0.5	0	0	0		0.81	0.99	1	1	1	1	1	1		0.04	0.35	0.73	0.96	0.98	1	1	1		0.5	0.95	1	1	1	1	1	1		0.3	0.75	0.97	1	1	1	1	1		0	0.01	0.01
Two FCs one time	0	0	0	0	0.1	0.1	0	0	0		0.12	0.08	0.16	0.1	0.18	0.16	0.26	0.27		0	0	0	0	0	0	0	0		0.01	0.04	0.1	0.04	0.07	0.08	0.07	0.08		0	0.02	0.02	0.02	0.02	0.04	0.01	0.03		0	0	0
	0	0	0	0	0.2	0.2	0	0	0		0.21	0.44	0.63	0.77	0.79	0.91	0.93	0.97		0	0	0.01	0.01	0.03	0.07	0.04	0.09		0.09	0.19	0.31	0.45	0.66	0.74	0.69	0.82		0.05	0.1	0.13	0.22	0.33	0.51	0.44	0.53		0	0.01	0
	0	0	0	0	0.3	0.3	0	0	0		0.57	0.83	0.92	0.97	1	1	1	1		0.02	0.04	0.13	0.28	0.48	0.56	0.73	0.75		0.23	0.57	0.79	0.92	0.96	0.99	1	1		0.1	0.33	0.55	0.72	0.88	0.92	0.98	0.95		0	0.03	0.12
	0	0	0	0	0.4	0.4	0	0	0		0.76	0.99	0.99	1	1	1	1	1		0.02	0.28	0.61	0.78	0.95	0.99	1	1		0.43	0.93	0.95	1	1	1	1	1		0.23	0.72	0.87	0.98	0.99	1	1	1		0.04	0.31	0.55
	0	0	0	0	0.5	0.5	0	0	0		0.91	1	1	1	1	1	1	1		0.09	0.72	0.95	0.99	1	1	1	1		0.71	1	1	1	1	1	1	1		0.51	0.98	1	1	1	1	1	1		0.13	0.64	0.86
One FC two times	0	0	0	0	0	0.1	0	0	0.1		0.08	0.05	0.12	0.04	0.14	0.16	0.17	0.13		0	0	0	0	0	0	0	0		0.03	0.02	0.07	0.02	0.07	0.07	0.08	0.06		0.02	0.01	0.01	0	0	0.03	0.02	0		0	0	0
	0	0	0	0	0	0.2	0	0	0.2		0.14	0.23	0.44	0.51	0.62	0.6	0.82	0.85		0	0	0.01	0.01	0	0	0.01	0.03		0.04	0.13	0.19	0.31	0.35	0.37	0.56	0.61		0.02	0.07	0.11	0.15	0.14	0.18	0.24	0.36		0	0	0
	0	0	0	0	0	0.3	0	0	0.3		0.29	0.71	0.78	0.93	0.97	0.98	1	1		0	0.02	0.01	0.03	0.15	0.18	0.25	0.44		0.12	0.4	0.52	0.7	0.82	0.89	0.96	0.98		0.05	0.21	0.32	0.52	0.65	0.72	0.82	0.93		0	0	0
	0	0	0	0	0	0.4	0	0	0.4		0.52	0.91	0.98	1	1	1	1	1		0	0.11	0.31	0.54	0.66	0.83	0.9	0.99		0.28	0.76	0.89	0.97	1	1	1	1		0.12	0.46	0.73	0.9	0.96	1	1	1		0	0	0
	0	0	0	0	0	0.5	0	0	0.5		0.76	0.99	1	1	1	1	1	1		0.03	0.2	0.7	0.93	0.99	1	1	1		0.49	0.9	1	1	1	1	1	1		0.3	0.73	0.97	1	1	1	1	1		0	0.01	0
One FC one time & one FC two times	0	0	0	0	0.1	0.1	0	0	0.1		0.06	0.2	0.12	0.27	0.29	0.26	0.32	0.37		0	0	0	0	0	0	0	0		0.04	0.11	0.09	0.1	0.12	0.09	0.13	0.16		0.02	0.04	0.04	0.04	0.04	0.06	0.04	0.04		0	0	0
	0	0	0	0	0.2	0.2	0	0	0.2		0.3	0.56	0.74	0.87	0.94	0.95	0.98	0.99		0	0	0.01	0.04	0.06	0.19	0.13	0.25		0.14	0.31	0.45	0.67	0.65	0.85	0.85	0.92		0.06	0.11	0.24	0.49	0.43	0.66	0.68	0.73		0	0	0
	0	0	0	0	0.3	0.3	0	0	0.3		0.53	0.92	0.99	1	1	1	1	1		0.01	0.09	0.38	0.59	0.76	0.93	0.92	0.98		0.35	0.66	0.91	0.97	1	0.99	1	1		0.13	0.41	0.81	0.91	0.99	0.99	0.99	1		0	0	0.04
	0	0	0	0	0.4	0.4	0	0	0.4		0.85	1	1	1	1	1	1	1		0.09	0.56	0.9	0.97	0.99	1	1	1		0.65	0.97	1	1	1	1	1	1		0.47	0.89	0.99	1	1	1	1	1		0	0.14	0.38
	0	0	0	0	0.5	0.5	0	0	0.5		0.95	1	1	1	1	1	1	1		0.25	0.88	0.99	1	1	1	1	1		0.86	1	1	1	1	1	1	1		0.6	0.97	1	1	1	1	1	1		0.08	0.36	0.8
Two FCs two times	0	0	0	0	0.1	0.1	0	0.1	0.1		0.12	0.12	0.08	0.14	0.22	0.27	0.25	0.29		0	0	0	0	0	0	0	0		0.04	0.03	0.04	0.1	0.1	0.1	0.12	0.12		0.02	0.01	0.02	0.06	0.04	0.01	0.01	0.04		0	0	0
	0	0	0	0	0.2	0.2	0	0.2	0.2		0.23	0.52	0.55	0.71	0.83	0.89	0.94	0.96		0	0	0	0	0.03	0.02	0.01	0.07		0.14	0.28	0.29	0.39	0.53	0.63	0.77	0.81		0.05	0.14	0.1	0.22	0.32	0.44	0.49	0.52		0	0.01	0
	0	0	0	0	0.3	0.3	0	0.3	0.3		0.54	0.75	0.96	0.97	1	1	1	1		0	0.05	0.12	0.27	0.41	0.49	0.74	0.79		0.19	0.54	0.82	0.91	0.96	1	0.99	0.99		0.07	0.38	0.56	0.78	0.85	0.92	0.95	0.98		0.01	0.07	0.15
	0	0	0	0	0.4	0.4	0	0.4	0.4		0.78	0.99	1	1	1	1	1	1		0.04	0.24	0.58	0.83	0.93	0.97	1	1		0.47	0.83	0.94	1	0.99	1	1	1		0.3	0.62	0.86	0.98	0.99	0.99	1	1		0.01	0.18	0.74
	0	0	0	0	0.5	0.5	0	0.5	0.5		0.94	1	1	1	1	1	1	1		0.21	0.62	0.93	1	1	1	1	1		0.72	0.97	1	1	1	1	1	1		0.55	0.9	1	1	1	1	1	1		0.16	0.57	0.96
											% false alarm		0.0278409							% false alarm		0							% false alarm		0.0128409							% false alarm		0.00511364							% false alarm		0.00977273
											% correct detection		0.7313							% correct detection		0.36615							% correct detection		0.6294							% correct detection		0.53585							% correct detection		0.23905
[truncated: 37 more columns]
